# Supplementary material for: Salinity Tolerance in a Synthetic Allotetraploid Wheat (SlSlAA) Is Similar to Its Higher Tolerant Parent Aegilops longissima (SlSl) and Linked to Flavonoids Metabolism
Source: Front Plant Sci. 2022 Mar 17;13:835498. doi: 10.3389/fpls.2022.835498 (PMC8968947; doi:10.3389/fpls.2022.835498)
Supplement: Supplementary Table 5 — Information of all transgressively accumulated metabolites in leaves of a synthetic tetraploid wheat line under salinity stress. [file Table_5.XLSX]

## Sheet: Transgressive up
Compounds	Class I	Class II	CAS
Cis-N-Feruloyltyramine	Alkaloids	Alkaloids	80510-09-4
Diferuloylcadaverine	Alkaloids	Phenolamine	-
N,N'-Diferuloylputrescine	Alkaloids	Phenolamine	42369-86-8
N-Feruloyltyramine	Alkaloids	Phenolamine	66648-43-9
N-p-Coumaroyl-N'-feruloylputrescine	Alkaloids	Phenolamine	380302-96-5
Eriodictyol-7-O-glucoside	Flavonoids	Dihydroflavone	38965-51-4
Dihydrokaempferol-3-O-glucoside	Flavonoids	Dihydroflavonol	1049-08-8
6,7,8-Tetrahydroxy-5-methoxyflavone	Flavonoids	Flavones	-
6-C-MethylKaempferol-3-glucoside	Flavonoids	Flavones	-
Chrysoeriol-7-O-(6''-malonyl)glucoside	Flavonoids	Flavones	-
Chrysoeriol-7-O-glucoside	Flavonoids	Flavones	19993-32-9
Diosmetin (5,7,3'-Trihydroxy-4'-methoxyflavone)	Flavonoids	Flavones	520-34-3
Diosmetin-7-O-(6''-malonyl)glucoside	Flavonoids	Flavones	-
Diosmetin-7-O-galactoside	Flavonoids	Flavones	-
Diosmetin-7-O-rutinoside (Diosmin)	Flavonoids	Flavones	520-27-4
Hesperetin-7-O-glucoside	Flavonoids	Flavones	31712-49-9
Hispidulin (5,7,4'-Trihydroxy-6-methoxyflavone)	Flavonoids	Flavones	1447-88-7
Kaempferol-4'-O-glucoside	Flavonoids	Flavones	-
Luteolin-7-O-(6''-sinapoyl)glucoside	Flavonoids	Flavones	-
Luteolin-7-O-glucoside (Cynaroside)	Flavonoids	Flavones	5373-11-05
Luteolin-7-O-neohesperidoside (Lonicerin)	Flavonoids	Flavones	25694-72-8
Rhamnocitrin (7-Methylkaempferol)	Flavonoids	Flavones	569-92-6
Tricin-4'-O-(syringyl alcohol)ether-7-O-glucoside	Flavonoids	Flavones	-
Isosaponarin(Isovitexin-4'-O-glucoside)	Flavonoids	Flavonoid carbonoside	19416-87-6
Vitexin-7-O-(6''-feruloyl)glucoside	Flavonoids	Flavonoid carbonoside	-
Kaempferol-3-O-galactoside (Trifolin)	Flavonoids	Flavonols	23627-87-4
Kaempferol-3-O-glucoside (Astragalin)	Flavonoids	Flavonols	480-10-4
Kaempferol-3-O-robinobioside(Biorobin)	Flavonoids	Flavonols	17297-56-2
Pratensein	Flavonoids	Isoflavones	2284-31-3
Scopoletin-7-O-glucuronide	Lignans and Coumarins	Coumarins	132752-65-9
LysoPC 22:5	Lipids	LPC	-
(-)-Jasmonoyl-L-Isoleucine	Organic acids	Organic acids	120330-93-0
D-Fructose	Others	Saccharides and Alcohols	7660-25-5
D-Glucose	Others	Saccharides and Alcohols	14431-43-7
1,2-O-Diferuloylglycerol	Phenolic acids	Phenolic acids	-
1,3-O-Diferuloylglycerol	Phenolic acids	Phenolic acids	83008-46-2
1,3-O-Di-p-Coumaroylglycerol	Phenolic acids	Phenolic acids	-
1-Feruloyl-sn-glycerol	Phenolic acids	Phenolic acids	-
1-O-Feruloyl-3-O-p-Coumaroylglycerol	Phenolic acids	Phenolic acids	-
1-O-Feruloylquinic acid	Phenolic acids	Phenolic acids	-
1-O-p-Cumaroylglycerol	Phenolic acids	Phenolic acids	106055-11-2
2-Feruloyl-sn-glycerol	Phenolic acids	Phenolic acids	-
3-O-Feruloylquinic acid	Phenolic acids	Phenolic acids	1899-29-2
3-O-Feruloylquinic acid-O-glucoside	Phenolic acids	Phenolic acids	-
4-O-Glucosyl-sinapate	Phenolic acids	Phenolic acids	-
4-O-Sinapoylquinic acid	Phenolic acids	Phenolic acids	-
5-O-Feruloyl quinic acid glucoside	Phenolic acids	Phenolic acids	-
5-O-Feruloylquinic acid	Phenolic acids	Phenolic acids	-
Disinapoyl glucoside	Phenolic acids	Phenolic acids	-
Glucosyringic Acid	Phenolic acids	Phenolic acids	-
Sinapoylglucuronic acid	Phenolic acids	Phenolic acids	-
Syringaldehyde; 4-Hydroxy-3,5-Dimethoxybenzaldehyde	Phenolic acids	Phenolic acids	134-96-3

## Sheet: Transgressive down
Index	Q1 (Da)	Q3 (Da)	Molecular Weight (Da)	Compounds	Class I	Class II	CAS
pmb2871	315	153	316	N-Feruloylserotonin	Alkaloids	Phenolamine	68573-23-9
pmn001367	315	153	316	Tryptamine	Alkaloids	Plumerane	61-54-1
pmp000013	507	345	506	Eupatilin-7-O-glucoside	Flavonoids	Flavonoid	-
pmn001369	697	535	698	1-Hydroxypineolin Diglucoside	Lignans and Coumarins	Flavones	-
Hmyp002656	222	130	221	Benzoylformic acid	Organic acids	Organic acids	611-73-4
pmn001518	331	169	332	Methyl dioxindole-3-acetate	Others	Others	57061-18-4
mws0005	161	144	160	1-O-Gentisoyl-D-glucoside	Phenolic acids	Phenolic acids	23445-11-6
pmb0770	353	177	352	Protocatechuic acid-4-O-glucoside	Phenolic acids	Phenolic acids	-
mws0489	149	77	150	1-O-Galloyl-D-glucose	Tannins	Tannin	58511-73-2
