# Supplementary material for: Salinity Tolerance in a Synthetic Allotetraploid Wheat (SlSlAA) Is Similar to Its Higher Tolerant Parent Aegilops longissima (SlSl) and Linked to Flavonoids Metabolism
Source: Front Plant Sci. 2022 Mar 17;13:835498. doi: 10.3389/fpls.2022.835498 (PMC8968947; doi:10.3389/fpls.2022.835498)
Supplement: Supplementary Table 9 — Fold changes (stress/control) of differentially accumulated metabolites in roots of a synthetic tetraploid wheat line and its parents. [file Table_9.XLSX]

## Sheet: AA root
Compounds	Class I	Class II	CAS	VIP	Fold_Change
10-Formyltetrahydrofuran	Alkaloids	Alkaloids	2800-34-2	1.15396	2.10581
Coixol; 6-Methoxy-2-benzoxazolinone; MBOA	Alkaloids	Alkaloids	532-91-2	1.1604	1032.79
DIMBOA glucoside	Alkaloids	Alkaloids	18607-79-9	1.14466	2.23804
Ergotamine	Alkaloids	Alkaloids	113-15-5	1.16126	5.65069
Nicotinic Acid Methyl Ester(Methyl Nicotinate)	Alkaloids	Alkaloids	93-60-7	1.1066	2.5222
Cadaverine	Alkaloids	Phenolamine	462-94-2	1.15614	5.61769
Diferuloylcadaverine	Alkaloids	Phenolamine	-	1.14865	7.2271
N,N'-Diferuloylputrescine	Alkaloids	Phenolamine	42369-86-8	1.15537	8.11287
N-Feruloylagmatine	Alkaloids	Phenolamine	-	1.10581	2.23067
N-Feruloylputrescine	Alkaloids	Phenolamine	501-13-3	1.15701	2.01623
2,4-Dihydroxyquinoline	Alkaloids	Quinoline alkaloids	86-95-3	1.11423	2.46308
2,6-Diaminooimelic acid	Amino acids and derivatives	Amino acids and derivatives	583-93-7	1.14698	4.05889
5-Hydroxy-L-tryptophan	Amino acids and derivatives	Amino acids and derivatives	56-69-9	1.04368	2.0099
5-Oxo-L-Proline	Amino acids and derivatives	Amino acids and derivatives	98-79-3	1.15812	4.50391
L-Alanyl-L-Alanine	Amino acids and derivatives	Amino acids and derivatives	1948-31-8	1.12477	2.06551
L-Aspartic acid-O-diglucoside	Amino acids and derivatives	Amino acids and derivatives	-	1.14657	12.3387
L-Cysteine	Amino acids and derivatives	Amino acids and derivatives	52-90-4	1.16072	20.9802
L-Proline	Amino acids and derivatives	Amino acids and derivatives	147-85-3	1.14197	3.0072
N-Acetyl-L-Arginine	Amino acids and derivatives	Amino acids and derivatives	155-84-0	1.16166	5085.41
N-Acetyl-L-leucine	Amino acids and derivatives	Amino acids and derivatives	1188-21-2	1.15787	3.3816
N-Acetyl-L-tyrosine	Amino acids and derivatives	Amino acids and derivatives	537-55-3	1.14568	4.38081
S-(Methyl)glutathione	Amino acids and derivatives	Amino acids and derivatives	2922-56-7	1.14793	5.38863
Vitexin-7-O-rutinoside	Flavonoids	Flavones	-	1.16089	633.463
Apigenin-6,8-di-C-arabinoside	Flavonoids	Flavonoid carbonoside	-	1.13231	3.58632
Apigenin-6-C-arabinoside-8-C-xyloside	Flavonoids	Flavonoid carbonoside	-	1.10125	3.3689
Apigenin-6-C-xyloside-8-C-arabinoside	Flavonoids	Flavonoid carbonoside	-	1.16069	2139
Isovitexin-7-O-glucoside-2''-O-rhamnoside	Flavonoids	Flavonoid carbonoside	-	1.15978	661.022
1-Methoxyphaseollin	Lignans and Coumarins	Coumarins	157226-48-7	1.13561	5.38829
Scopoletin-7-O-glucuronide	Lignans and Coumarins	Coumarins	132752-65-9	1.161	5.52746
Secoisolariciresinol 4-O-glucoside	Lignans and Coumarins	Lignans	-	1.1231	2.25399
Syringaresinol-4'-O-(6''-acetyl)glucoside	Lignans and Coumarins	Lignans	-	1.14633	2.9867
9,10-Epoxyoctadecanoic Acid	Lipids	Free fatty acids	2443-39-2	1.15064	3.06456
1-Linoleoylglycerol-2,3-di-O-glucoside	Lipids	Glycerol ester	-	1.15129	4.64655
1-Linoleoylglycerol-3-O-glucoside	Lipids	Glycerol ester	-	1.14352	3.25786
1-Oleoyl-Sn-Glycerol	Lipids	Glycerol ester	129784-87-8	1.1561	3.1174
1-α-Linolenoyl-glycerol-2,3-di-O-glucoside	Lipids	Glycerol ester	-	1.1289	5.35396
1-α-Linolenoyl-glycerol-3-O-glucoside	Lipids	Glycerol ester	-	1.12433	2.47318
2-α-Linolenoyl-glycerol-1,3-di-O-glucoside	Lipids	Glycerol ester	-	1.07181	2.14221
LysoPC 16:1	Lipids	LPC	76790-27-7	1.15261	5.8697
LysoPC 16:2	Lipids	LPC	-	1.14315	6.27162
LysoPC 16:2(2n isomer)	Lipids	LPC	-	1.15818	2.4888
LysoPC 16:4	Lipids	LPC	-	1.11246	4.94716
LysoPC 18:1	Lipids	LPC	-	1.15864	3.89571
LysoPC 18:1(2n isomer)	Lipids	LPC	-	1.16043	3.81294
LysoPC 19:1	Lipids	LPC	-	1.15919	5.0344
LysoPC 22:5	Lipids	LPC	-	1.15343	6.13712
LysoPC 22:6	Lipids	LPC	-	1.16018	5.0779
LysoPE 14:0	Lipids	LPE	-	1.15993	7.96956
LysoPE 14:0(2n isomer)	Lipids	LPE	-	1.16066	29.8144
LysoPE 15:1	Lipids	LPE	-	1.16159	4.25929
LysoPE 15:1(2n isomer)	Lipids	LPE	-	1.16017	11.422
LysoPE 16:0(2n isomer)	Lipids	LPE	-	1.15727	3.54049
LysoPE 16:1	Lipids	LPE	-	1.16006	37.0401
LysoPE 16:1(2n isomer)	Lipids	LPE	-	1.16105	18.4767
LysoPE 16:3	Lipids	LPE	-	1.15995	10.5157
LysoPE 17:0	Lipids	LPE	-	1.15355	10.7432
LysoPE 17:1	Lipids	LPE	-	1.16141	38.9117
LysoPE 17:1(2n isomer)	Lipids	LPE	-	1.15868	28.8102
LysoPE 18:1	Lipids	LPE	89576-29-4	1.16046	17.0828
LysoPE 22:5	Lipids	LPE	-	1.14809	4.2734
Choline Alfoscerate	Lipids	PC	28319-77-9	1.16169	69884.1
Guanosine 3',5'-cyclic monophosphate	Nucleotides and derivatives	Nucleotides and derivatives	7665-99-8	1.16078	4.25595
Isopentenyladenine-7-N-glucoside	Nucleotides and derivatives	Nucleotides and derivatives	-	1.16011	76.3356
Nicotinic acid adenine dinucleotide	Nucleotides and derivatives	Nucleotides and derivatives	53-84-9	1.16034	10458
Uric acid	Nucleotides and derivatives	Nucleotides and derivatives	69-93-2	1.1508	4.3696
1-Aminocyclopropane-1-carboxylic acid	Organic acids	Organic acids	22059-21-8	1.10809	2.21436
2,2-Dimethylsuccinic acid	Organic acids	Organic acids	597-43-3	1.11989	2.31083
2-Isopropylmalic Acid	Organic acids	Organic acids	49601-06-1	1.16016	4.9117
2-Oxoadipic acid	Organic acids	Organic acids	3184-35-8	1.07819	2.05879
2-Propylmalic Acid	Organic acids	Organic acids	-	1.15894	4.85526
3-Hydroxybutyric acid	Organic acids	Organic acids	300-85-6	1.16074	4.82328
3-Isopropylmalic Acid	Organic acids	Organic acids	921-28-8	1.15919	4.88617
3-Methyl-2-Oxobutanoic acid	Organic acids	Organic acids	759-05-7	1.14556	2.05707
Aminomalonic acid	Organic acids	Organic acids	1068-84-4	1.15648	2.75943
D-Erythronolactone	Organic acids	Organic acids	15667-21-7	1.16018	10.6383
DL-Glyceraldehyde-3-phosphate	Organic acids	Organic acids	591-59-3	1.14044	2.41917
Isocitric Acid	Organic acids	Organic acids	320-77-4	1.15587	2.00975
Methylenesuccinic acid	Organic acids	Organic acids	97-65-4	1.14745	2.10673
Methylmalonic acid	Organic acids	Organic acids	516-05-2	1.15752	2.74082
Muconic acid	Organic acids	Organic acids	1119-72-8	1.15975	3.49403
Phosphoenolpyruvate	Organic acids	Organic acids	138-08-9	1.14547	4.08769
Quinic Acid	Organic acids	Organic acids	77-95-2	1.11935	2.01873
Succinic acid	Organic acids	Organic acids	110-15-6	1.15869	2.69318
γ-Aminobutyric acid	Organic acids	Organic acids	56-12-2	1.15951	2.09885
D(+)-Melezitose O-rhamnoside	Others	Saccharides and Alcohols	-	1.16005	22.0474
D-Erythrose-4-phosphate	Others	Saccharides and Alcohols	585-18-2	1.08994	2.23334
D-Fructose-1,6-biphosphate	Others	Saccharides and Alcohols	488-69-7	1.13767	2.9004
D-Glucose 1,6-bisphosphate	Others	Saccharides and Alcohols	10139-18-1	1.14862	3.61545
D-Glucurono-6,3-lactone	Others	Saccharides and Alcohols	32449-92-6	1.14582	2.58692
D-Lactulose	Others	Saccharides and Alcohols	4618-18-2	1.10187	8.10364
D-Maltose	Others	Saccharides and Alcohols	133-99-3	1.15864	8.56253
D-Melezitose	Others	Saccharides and Alcohols	597-12-6	1.15423	13.6091
D-Panose	Others	Saccharides and Alcohols	33401-87-5	1.15833	10.8824
D-Sucrose	Others	Saccharides and Alcohols	57-50-1	1.15878	11.4856
D-Trehalose	Others	Saccharides and Alcohols	99-20-7	1.15109	4.70172
Galactinol	Others	Saccharides and Alcohols	3687-64-7	1.15574	10.5413
Gluconic acid	Others	Saccharides and Alcohols	526-95-4	1.15795	3.38024
Isomaltulose	Others	Saccharides and Alcohols	13718-94-0	1.14239	8.9131
Lactobiose	Others	Saccharides and Alcohols	63-42-3	1.12373	5.98858
Melibiose	Others	Saccharides and Alcohols	585-99-9	1.15489	7.5137
Raffinose	Others	Saccharides and Alcohols	512-69-6	1.15151	20.7717
Sorbitol-6-phosphate	Others	Saccharides and Alcohols	20479-58-7	1.16085	10.0411
Stachyose	Others	Saccharides and Alcohols	470-55-3	1.15705	11.6884
Turanose	Others	Saccharides and Alcohols	547-25-1	1.16011	72.557
Pyridoxine-5'-O-glucoside	Others	Vitamin	-	1.10548	2.27876
1-O-Feruloylquinic acid	Phenolic acids	Phenolic acids	-	1.15133	5.67846
1-O-p-Coumaroylquinic acid	Phenolic acids	Phenolic acids	-	1.14198	3.34017
2-(Formylamino)benzoic acid	Phenolic acids	Phenolic acids	3342-77-6	1.15642	2.06851
3-O-p-Coumaroylquinic acid	Phenolic acids	Phenolic acids	87099-71-6	1.15376	4.48788
4-Methoxycinnamic acid	Phenolic acids	Phenolic acids	830-09-1	1.14994	2.38885
5-O-Feruloylquinic acid	Phenolic acids	Phenolic acids	-	1.16005	20.8666
6'-O-Feruloyl-D-sucrose	Phenolic acids	Phenolic acids	118230-77-6	1.14239	4.3616
Di-O-Glucosylquinic acid	Phenolic acids	Phenolic acids	-	1.15946	11.134
Ferulic acid	Phenolic acids	Phenolic acids	537-98-4	1.15777	6.7686
Feruloylmalic acid	Phenolic acids	Phenolic acids	-	1.14687	2.57752
Furanofructosyl-α-D-(6-mustard acyl)glucoside	Phenolic acids	Phenolic acids	-	1.13828	4.46983
Methyl sinapate	Phenolic acids	Phenolic acids	20733-94-2	1.14823	3.7961
p-Coumaric acid methyl ester	Phenolic acids	Phenolic acids	3943-97-3	1.14698	2.37841
Sinapic acid	Phenolic acids	Phenolic acids	530-59-6	1.1265	2.61893
Sinapoyl malate	Phenolic acids	Phenolic acids	92344-58-6	1.16113	1721.67
Syringic acid	Phenolic acids	Phenolic acids	530-57-4	1.15326	3.24646
Terephthalic acid	Phenolic acids	Phenolic acids	100-21-0	1.15323	2.17174
1-O-Galloyl-rhamnose	Tannins	Tannin	-	1.1536	3.20663
3-O-(2-O-Acetyl-glucosyl)oleanolic acid	Terpenoids	Triterpene	-	1.15396	2.9252
Betaine	Alkaloids	Alkaloids	107-43-7	1.14447	0.468267
N-Oleoylethanolamine	Alkaloids	Alkaloids	111-58-0	1.07569	0.34155
Trigonelline	Alkaloids	Alkaloids	535-83-1	1.15612	0.279415
Acetryptine	Alkaloids	Phenolamine	3551-18-6	1.12397	0.238788
N-Caffeoylputrescine	Alkaloids	Phenolamine	29554-26-5	1.08721	0.175575
N-p-Coumaroylhydroxyputrescine	Alkaloids	Phenolamine	-	1.13731	0.466547
N-p-Coumaroyl-N'-feruloylputrescine	Alkaloids	Phenolamine	380302-96-5	1.08987	0.440863
p-Coumaroylcadaverine	Alkaloids	Phenolamine	-	1.15734	0.108463
p-Coumaroylferuloylcadaverine	Alkaloids	Phenolamine	-	1.08527	0.224609
p-Coumaroylputrescine	Alkaloids	Phenolamine	34136-53-3	1.15868	0.197594
Indole	Alkaloids	Plumerane	120-72-9	1.15874	0.229882
Serotonin	Alkaloids	Plumerane	50-67-9	1.12999	0.344399
Tryptamine	Alkaloids	Plumerane	61-54-1	1.16034	0.0623962
4-Hydroxy-L-glutamic acid	Amino acids and derivatives	Amino acids and derivatives	3913-68-6	1.12811	0.456771
L-Alanyl-L-leucine	Amino acids and derivatives	Amino acids and derivatives	3303-34-2	1.13055	0.403828
L-Glutamine-O-glycoside	Amino acids and derivatives	Amino acids and derivatives	-	1.13435	0.273932
L-Homocystine	Amino acids and derivatives	Amino acids and derivatives	626-72-2	1.03208	0.407787
L-Leucyl-L-Leucine	Amino acids and derivatives	Amino acids and derivatives	3303-31-9	1.13221	0.410714
L-Lysine-Butanoic Acid	Amino acids and derivatives	Amino acids and derivatives	80407-71-2	1.12942	0.282778
L-Threonine	Amino acids and derivatives	Amino acids and derivatives	72-19-5	1.12938	0.390189
L-Tyramine	Amino acids and derivatives	Amino acids and derivatives	51-67-2	1.08346	0.403411
L-Valyl-L-Leucine	Amino acids and derivatives	Amino acids and derivatives	3989-97-7	1.13447	0.434273
L-Valyl-L-Phenylalanine	Amino acids and derivatives	Amino acids and derivatives	3918-92-1	1.16161	1.08351e-05
N6-Acetyl-L-lysine	Amino acids and derivatives	Amino acids and derivatives	692-04-6	1.128	0.493338
N-Formyl-L-Methionine	Amino acids and derivatives	Amino acids and derivatives	4289-98-9	1.15062	0.352314
S-Adenosyl-L-methionine	Amino acids and derivatives	Amino acids and derivatives	29908-03-0	1.15958	0.273772
Naringenin-7-O-glucoside (Prunin)	Flavonoids	Dihydroflavone	529-55-5	1.15419	0.000550062
Dihydrokaempferol-3-O-glucoside	Flavonoids	Dihydroflavonol	1049-08-8	1.16103	0.000253879
"Vitexin-2""-O-galactoside"	Flavonoids	Flavones	-	1.11088	0.162298
3',4',7-Trihydroxyflavone	Flavonoids	Flavones	2150-11-0	1.09329	0.300438
6,7,8-Tetrahydroxy-5-methoxyflavone	Flavonoids	Flavones	-	1.0569	0.206642
6-C-MethylKaempferol-3-glucoside	Flavonoids	Flavones	-	1.06463	0.302516
Apigenin-6,8-di-C-glucoside-4'-O-glucoside	Flavonoids	Flavones	-	1.14358	0.23474
Apigenin-7-O-(6''-malonyl)glucoside	Flavonoids	Flavones	86546-87-4	1.16158	0.00232472
Apigenin-7-O-(6''-p-Coumaryl)glucoside	Flavonoids	Flavones	-	1.11089	0.245833
Apigenin-7-O-glucoside-4'-O-rutinoside	Flavonoids	Flavones	-	1.16056	0.000781911
Apigenin-7-O-glucuronide	Flavonoids	Flavones	29741-09-1	1.16159	0.000454018
Apigenin-7-O-neohesperidoside (Rhoifolin)	Flavonoids	Flavones	17306-46-6	1.1616	0.000176681
Apigenin-7-O-rutinoside (Isorhoifolin)	Flavonoids	Flavones	552-57-8	1.06408	0.429735
Chrysoeriol-7-O-(6''-malonyl)glucoside	Flavonoids	Flavones	-	1.14146	0.214224
Chrysoeriol-7-O-glucoside	Flavonoids	Flavones	19993-32-9	1.13385	0.369937
Chrysoeriol-8-C-glucoside (Scoparin)	Flavonoids	Flavones	301-16-6	1.14707	0.127722
Diosmetin (5,7,3'-Trihydroxy-4'-methoxyflavone)	Flavonoids	Flavones	520-34-3	1.06874	0.206821
Diosmetin-6-C-glucoside	Flavonoids	Flavones	-	1.12915	0.132797
Diosmetin-7-O-(6''-malonyl)glucoside	Flavonoids	Flavones	-	1.14501	0.206627
Diosmetin-7-O-galactoside	Flavonoids	Flavones	-	1.0614	0.298078
Diosmetin-7-O-Neohesperidoside (Neodiosmin)	Flavonoids	Flavones	38665-01-9	1.13563	0.437974
Diosmetin-7-O-rutinoside (Diosmin)	Flavonoids	Flavones	520-27-4	1.1349	0.26516
Galangin-7-O-glucoside	Flavonoids	Flavones	-	1.04432	0.193437
Hispidulin (5,7,4'-Trihydroxy-6-methoxyflavone)	Flavonoids	Flavones	1447-88-7	1.05567	0.202193
Hispidulin-7-O-(6''-O-p-Coumaroyl)Glucoside	Flavonoids	Flavones	-	1.11567	0.377637
Isoluteolin-6,8-di-C-glucoside	Flavonoids	Flavones	-	1.16079	0.000983241
Jaceosidin-7-O-Glucoside	Flavonoids	Flavones	25474-11-7	1.1242	0.158362
Limocitrin-7-O-glucoside	Flavonoids	Flavones	-	1.16154	0.000277723
Luteolin (5,7,3',4'-Tetrahydroxyflavone)	Flavonoids	Flavones	491-70-3	1.16038	0.00413578
Luteolin-7-O-glucuronide	Flavonoids	Flavones	29741-10-4	1.13373	0.126102
Orientin-2''-O-galactoside	Flavonoids	Flavones	-	1.15665	0.00052116
Rhamnocitrin (7-Methylkaempferol)	Flavonoids	Flavones	569-92-6	1.0587	0.210865
Scutellarein-7-O-glucuronide (Scutellarin)	Flavonoids	Flavones	27740-01-8	1.1346	0.14494
Tetahydroxyflavone-7-O-glucuronide	Flavonoids	Flavones	-	1.13917	0.159334
Tricin-4'-O-(syringyl alcohol)ether-7-O-glucoside	Flavonoids	Flavones	-	1.16084	0.000852984
Tricin-7-O-(6''-O-malonyl)glucoside	Flavonoids	Flavones	-	1.0398	0.448504
Tricin-7-O-Glucoside	Flavonoids	Flavones	32769-01-0	1.13985	0.144196
Apigenin-6-C-(2''-glucuronyl)xyloside	Flavonoids	Flavonoid carbonoside	-	1.14697	0.189881
Apigenin-6-C-glucoside (Isovitexin)	Flavonoids	Flavonoid carbonoside	29702-25-8	1.15385	0.0756019
Apigenin-8-C-Glucoside (Vitexin)	Flavonoids	Flavonoid carbonoside	3681-93-4	1.15533	0.079279
Diosmetin-8-C-(2''-O-rhamnosyl)glucoside	Flavonoids	Flavonoid carbonoside	98891-92-0	1.04617	0.239218
Hispidulin-8-C-(2''-O-glucosyl)glucoside	Flavonoids	Flavonoid carbonoside	-	1.08702	0.25114
Hispidulin-8-C-glucoside	Flavonoids	Flavonoid carbonoside	-	1.12157	0.132549
Isovitexin-2''-O-rhamnoside	Flavonoids	Flavonoid carbonoside	-	1.14373	0.154072
Isovitexin-7-O-glucoside(Saponarin)	Flavonoids	Flavonoid carbonoside	20310-89-8	1.15007	0.149801
Isovitexin-8-O-xylcoside	Flavonoids	Flavonoid carbonoside	-	1.16128	6.90502e-05
Luteolin-6,8-di-C-glucoside	Flavonoids	Flavonoid carbonoside	29428-58-8	1.16122	0.000368545
Luteolin-6-C-glucoside (Isoorientin)	Flavonoids	Flavonoid carbonoside	4261-42-1	1.15007	0.0356091
Luteolin-6-C-rhamnoside-7-O-glucoside	Flavonoids	Flavonoid carbonoside	-	1.13621	0.110325
Luteolin-8-C-glucoside (Orientin)	Flavonoids	Flavonoid carbonoside	28608-75-5	1.12194	0.0440121
Orientin-7-O-glucoside	Flavonoids	Flavonoid carbonoside	-	1.01511	0.283641
Vitexin-2''-O-rhamnoside	Flavonoids	Flavonoid carbonoside	64820-99-1	1.13114	0.152092
6-Hydroxykaempferol-7-O-glucoside	Flavonoids	Flavonols	-	1.15825	0.000423085
Dihydrokaempferol-7-O-glucoside	Flavonoids	Flavonols	-	1.16029	0.00111855
Isorhamnetin-3-O-Glucoside	Flavonoids	Flavonols	5041-82-7	1.16161	0.000652284
Isorhamnetin-7-O-glucoside (Brassicin)	Flavonoids	Flavonols	6743-96-0	1.16095	0.000690202
Kaempferol-3-O-glucuronide	Flavonoids	Flavonols	22688-78-4	1.15311	0.15488
Kaempferol-7-O-glucuronide	Flavonoids	Flavonols	-	1.16056	0.0010069
5,7,4'-Trihydroxy-6,8-dimethoxyisoflavone-7-O-galactoside	Flavonoids	Isoflavones	-	1.12821	0.154438
6''-O-Malonylgenistin	Flavonoids	Isoflavones	51011-05-3	1.15017	0.246703
Genistein-7-O-galactoside	Flavonoids	Isoflavones	-	1.07702	0.178361
Genistein-7-O-galactoside-rhamnose	Flavonoids	Isoflavones	-	1.13609	0.264753
Genistein-7-O-Glucoside (Genistin)	Flavonoids	Isoflavones	529-59-9	1.15965	0.000949441
Genistein-8-C-glucoside	Flavonoids	Isoflavones	66026-80-0	1.14985	0.0920292
Pratensein	Flavonoids	Isoflavones	2284-31-3	1.04905	0.217194
Coumarin	Lignans and Coumarins	Coumarins	91-64-5	1.0782	0.450248
Esculetin-7-O-glucoside	Lignans and Coumarins	Coumarins	-	1.16067	0.000172762
Esculetin-7-O-quinic acid	Lignans and Coumarins	Coumarins	-	1.16046	0.00111477
Esculin (6,7-DihydroxyCoumarin-6-glucoside)	Lignans and Coumarins	Coumarins	531-75-9	1.16162	0.000161088
(8'R,7'S)-(-)-8-Hydroxy-α-conidendrin	Lignans and Coumarins	Lignans	-	1.1145	0.495767
Syringaresinol	Lignans and Coumarins	Lignans	21453-69-0	1.0704	0.449281
12,13-DHOME; (9Z)-12,13-Dihydroxyoctadec-9-enoic acid	Lipids	Free fatty acids	263399-35-5	1.14198	0.46076
12,13-Epoxy-9-Octadecenoic Acid	Lipids	Free fatty acids	6799-85-5	1.14903	0.41177
13(S)-HODE;13(S)-Hydroxyoctadeca-9Z,11E-dienoic acid	Lipids	Free fatty acids	10219-69-9	1.15958	0.346764
13S-Hydroperoxy-6Z,9Z,11E-octadecatrienoic acid	Lipids	Free fatty acids	121107-97-9	1.11081	0.482706
13S-Hydroxy-9Z,11E,15Z-octadecatrienoic acid	Lipids	Free fatty acids	87984-82-5	1.161	0.26333
9(10)-EpOME;(9R,10S)-(12Z)-9,10-Epoxyoctadecenoic acid	Lipids	Free fatty acids	16833-56-0	1.15875	0.456084
9,10-Dihydroxy-12,13-epoxyoctadecanoic acid	Lipids	Free fatty acids	-	1.15651	0.235285
9-Hydroperoxy-10E,12,15Z-octadecatrienoic acid	Lipids	Free fatty acids	111004-08-1	1.15841	0.45454
9-Hydroxy-10,12,15-octadecatrienoic acid	Lipids	Free fatty acids	89886-42-0	1.15832	0.494775
9-Hydroxy-13-oxo-10-octadecenoic Acid	Lipids	Free fatty acids	-	1.1566	0.476783
9-Oxo-10E,12Z-octadecadienoic acid	Lipids	Free fatty acids	54232-59-6	1.1555	0.481966
9S-Hydroperoxy-10E,12Z-octadecadienoic acid	Lipids	Free fatty acids	5502-91-0	1.1602	0.436608
9S-Hydroxy-10E,12Z-octadecadienoic acid	Lipids	Free fatty acids	15514-85-9	1.15892	0.341869
Arachidonic Acid	Lipids	Free fatty acids	506-32-1	1.0676	0.467826
Cis-5,8,11,14,17-Eicosapentaenoic Acid	Lipids	Free fatty acids	10417-94-4	1.12851	0.342049
Methyl 7,10-hexadecadienoate	Lipids	Free fatty acids	-	1.16108	0.157914
Myristoleic acid	Lipids	Free fatty acids	544-64-9	1.15109	0.470618
Palmitoleic Acid	Lipids	Free fatty acids	373-49-9	1.16108	0.000363406
1-Stearidonoyl-Glycerol	Lipids	Glycerol ester	-	1.1335	0.49336
Monopalmitin	Lipids	Glycerol ester	542-44-9	1.10191	0.418441
LysoPC 12:0	Lipids	LPC	20559-18-6	1.15226	0.348234
LysoPC 16:0	Lipids	LPC	17364-16-8	1.15626	0.316398
LysoPC 18:0	Lipids	LPC	19420-57-6	1.15399	0.372643
LysoPC 18:4	Lipids	LPC	-	1.15319	0.377885
LysoPC 20:5	Lipids	LPC	162440-04-2	1.14232	0.32285
LysoPE 20:5	Lipids	LPE	-	1.12064	0.30379
2-(Dimethylamino)guanosine	Nucleotides and derivatives	Nucleotides and derivatives	2140-67-2	1.15161	0.486863
2-Aminopurine	Nucleotides and derivatives	Nucleotides and derivatives	452-06-2	1.15109	0.253544
2'-Deoxyadenosine	Nucleotides and derivatives	Nucleotides and derivatives	958-09-8	1.16088	0.24077
2'-Deoxycytidine	Nucleotides and derivatives	Nucleotides and derivatives	951-77-9	1.16146	0.0964761
2'-Deoxyguanosine	Nucleotides and derivatives	Nucleotides and derivatives	961-07-9	1.16125	0.268275
2'-Deoxyinosine-5'-monophosphate	Nucleotides and derivatives	Nucleotides and derivatives	3393-18-8	1.16166	2.80193e-06
2-Deoxyribose-1-phosphate	Nucleotides and derivatives	Nucleotides and derivatives	17210-42-3	1.16012	0.205811
2-Deoxyribose-5'-phosphate	Nucleotides and derivatives	Nucleotides and derivatives	102916-66-5	1.16083	0.297584
2'-Deoxyuridine	Nucleotides and derivatives	Nucleotides and derivatives	951-78-0	1.15915	0.274669
5-Aminoimidazole ribonucleotide	Nucleotides and derivatives	Nucleotides and derivatives	25635-88-5	1.11299	0.378282
5-Methylcytosine	Nucleotides and derivatives	Nucleotides and derivatives	554-01-8	1.15993	0.0602041
Adenine	Nucleotides and derivatives	Nucleotides and derivatives	73-24-5	1.1604	0.328858
Cordycepin (3'-Deoxyadenosine)	Nucleotides and derivatives	Nucleotides and derivatives	73-03-0	1.15779	0.18358
Cyclic 3',5'-Adenylic acid	Nucleotides and derivatives	Nucleotides and derivatives	60-92-4	1.16167	0.000115012
Cytarabine	Nucleotides and derivatives	Nucleotides and derivatives	147-94-4	1.14638	0.348058
Cytidine	Nucleotides and derivatives	Nucleotides and derivatives	65-46-3	1.16135	0.139034
Cytosine	Nucleotides and derivatives	Nucleotides and derivatives	71-30-7	1.14521	0.153931
Isoguanine	Nucleotides and derivatives	Nucleotides and derivatives	3373-53-3	1.15897	0.396567
N7-Methylguanosine	Nucleotides and derivatives	Nucleotides and derivatives	20244-86-4	1.15747	0.317616
Succinyladenosine	Nucleotides and derivatives	Nucleotides and derivatives	4542-23-8	1.15875	0.382115
Thymidine	Nucleotides and derivatives	Nucleotides and derivatives	50-89-5	1.16046	0.208537
Thymine	Nucleotides and derivatives	Nucleotides and derivatives	65-71-4	1.13345	0.342112
Uracil	Nucleotides and derivatives	Nucleotides and derivatives	66-22-8	1.15983	0.293503
Uridine	Nucleotides and derivatives	Nucleotides and derivatives	58-96-8	1.12962	0.229511
Uridine 5'-diphospho-D-glucose	Nucleotides and derivatives	Nucleotides and derivatives	133-89-1	1.15021	0.352159
Uridine 5'-monophosphate	Nucleotides and derivatives	Nucleotides and derivatives	58-97-9	1.11097	0.497909
Uridine-5'-Diphosphate-D-Xylose	Nucleotides and derivatives	Nucleotides and derivatives	3616-06-6	1.15019	0.412632
(-)-Jasmonoyl-L-Isoleucine	Organic acids	Organic acids	120330-93-0	1.16041	0.116271
2,3-Dihydroxy-3-Methylbutanoic Acid	Organic acids	Organic acids	1756-18-9	1.15837	0.317502
2-Hydroxy-2-methyl-3-oxobutanoic acid	Organic acids	Organic acids	71698-08-3	1.12523	0.303878
2-Methylsuccinic acid	Organic acids	Organic acids	498-21-5	1.16161	1.75986e-05
2-Propylglutaric acid	Organic acids	Organic acids	32806-62-5	1.15071	0.470107
3-Dehydro-L-Threonic Acid	Organic acids	Organic acids	-	1.16121	0.188198
3-Hydroxypropanoic acid	Organic acids	Organic acids	503-66-2	1.14579	0.293087
6-Hydroxyhexanoic acid	Organic acids	Organic acids	1191-25-9	1.10472	0.357648
Dimethylmalonic acid	Organic acids	Organic acids	595-46-0	1.16163	0.000238158
Fumaric acid	Organic acids	Organic acids	110-17-8	1.1467	0.285262
Jasmonic acid	Organic acids	Organic acids	77026-92-7	1.1601	0.152295
L-Homoserine	Organic acids	Organic acids	672-15-1	1.13613	0.416458
L-Malic acid	Organic acids	Organic acids	97-67-6	1.16152	0.158853
Phthalic acid	Organic acids	Organic acids	88-99-3	1.14644	0.325375
Succinic anhydride	Organic acids	Organic acids	108-30-5	1.16168	5.31475e-06
4-Methyl-5-thiazoleethanol	Others	Others	137-00-8	1.15325	0.404302
N-Acetyl-D-mannosamine	Others	Saccharides and Alcohols	7772-94-3	1.13245	0.153585
4-Pyridoxic acid	Others	Vitamin	82-82-6	1.16031	0.462527
Dehydroascorbic acid	Others	Vitamin	490-83-5	1.16139	0.000273906
1,2-O-Diferuloylglycerol	Phenolic acids	Phenolic acids	-	1.07805	0.407113
1,3,5-Benzenetriol	Phenolic acids	Phenolic acids	108-73-6	1.16168	2.84663e-05
1,3-O-Diferuloylglycerol	Phenolic acids	Phenolic acids	83008-46-2	1.06453	0.422295
1,3-O-Di-p-Coumaroylglycerol	Phenolic acids	Phenolic acids	-	1.05943	0.337324
1-O-Feruloyl-3-O-p-Coumaroylglycerol	Phenolic acids	Phenolic acids	-	1.1083	0.270768
1-O-Gentisoyl-D-glucoside	Phenolic acids	Phenolic acids	23445-11-6	1.15005	0.195127
1-O-Salicyl-D-glucose	Phenolic acids	Phenolic acids	60517-74-0	1.15247	0.102144
2-Hydroxybenzaldehyde (Salicylaldehyde)	Phenolic acids	Phenolic acids	90-02-8	1.15184	0.265477
3,4-Dimethoxycinnamic acid	Phenolic acids	Phenolic acids	14737-89-4	1.12901	0.468
4-Hydroxy-3-methoxymandelate	Phenolic acids	Phenolic acids	55-10-7	1.14894	0.238931
4-O-Glucosyl-4-hydroxybenzoic acid	Phenolic acids	Phenolic acids	-	1.15324	0.380953
4-O-Sinapoylquinic acid	Phenolic acids	Phenolic acids	-	1.13391	0.201075
5'-Glucosyloxyjasmanic acid	Phenolic acids	Phenolic acids	-	1.14541	0.426366
Chlorogenic acid (3-O-Caffeoylquinic acid)	Phenolic acids	Phenolic acids	327-97-9	1.12323	0.295343
Cinnamic acid	Phenolic acids	Phenolic acids	140-10-3	1.14318	0.242634
Feruloyl syringic acid	Phenolic acids	Phenolic acids	-	1.13081	0.413563
Homogentisic acid	Phenolic acids	Phenolic acids	451-13-8	1.14096	0.320714
Methyl ferulate	Phenolic acids	Phenolic acids	2309-07-1	1.13849	0.455855
Neochlorogenic acid (5-O-Caffeoylquinic acid)	Phenolic acids	Phenolic acids	906-33-2	1.07801	0.296844
p-Coumaraldehyde	Phenolic acids	Phenolic acids	2538-87-6	1.08812	0.486294
p-Coumaryl alcohol	Phenolic acids	Phenolic acids	3690-05-9	1.13603	0.360353
Protocatechuic acid-4-O-glucoside	Phenolic acids	Phenolic acids	-	1.14905	0.13763
Salicylic acid	Phenolic acids	Phenolic acids	69-72-7	1.12842	0.07934
1-O-Galloyl-D-glucose	Tannins	Tannin	58511-73-2	1.15523	0.35665

## Sheet: SS root
Compounds	Class I	Class II	CAS	VIP	Fold_Change
10-Formyltetrahydrofuran	Alkaloids	Alkaloids	2800-34-2	1.25123	4.17829
Cis-N-Feruloyltyramine	Alkaloids	Alkaloids	80510-09-4	1.24135	3.64649
Cis-Zeatin-7-N-glucoside	Alkaloids	Alkaloids	38165-56-9	1.24899	2.31443
DIMBOA glucoside	Alkaloids	Alkaloids	18607-79-9	1.24043	2.22923
Ergotamine	Alkaloids	Alkaloids	113-15-5	1.24536	3.4905
Phenethylamine	Alkaloids	Alkaloids	64-04-0	1.24297	3.52025
Diferuloylcadaverine	Alkaloids	Phenolamine	-	1.16551	11.4509
N-(4'-O-glycosyl)-feruloyl agmatine	Alkaloids	Phenolamine	-	1.24891	963.711
N-(4'-O-glycosyl)-p-coumaroyl agmatine	Alkaloids	Phenolamine	-	1.25341	8.17291
N,N'-Diferuloylputrescine	Alkaloids	Phenolamine	42369-86-8	1.24112	3.91378
N-Feruloylagmatine	Alkaloids	Phenolamine	-	1.23843	2.19609
N-Feruloyltryptamine	Alkaloids	Phenolamine	53905-13-8	1.2015	3.18684
N-Feruloyltyramine	Alkaloids	Phenolamine	66648-43-9	1.23923	3.78379
N-p-Coumaroyl-N'-feruloylputrescine	Alkaloids	Phenolamine	380302-96-5	1.23759	3.0261
p-Coumaroylferuloylcadaverine	Alkaloids	Phenolamine	-	1.247	4.05918
Sinapoylagmatine	Alkaloids	Phenolamine	-	1.24705	2.33946
3-Indolepropionic acid	Alkaloids	Plumerane	830-96-6	1.25041	631.378
Indole-3-carboxylic acid	Alkaloids	Plumerane	771-50-6	1.22894	2.91629
Indole-5-carboxylic acid	Alkaloids	Plumerane	1670-81-1	1.22422	2.94648
2,4-Dihydroxyquinoline	Alkaloids	Quinoline alkaloids	86-95-3	1.13704	2.19404
1-Methylpiperidine-2-carboxylic acid	Amino acids and derivatives	Amino acids and derivatives	7730-87-2	1.07208	2.39162
2,3-Dimethylsuccinic acid	Amino acids and derivatives	Amino acids and derivatives	13545-04-5	1.25335	617.515
3-Hydroxy-3-methylpentane-1,5-dioic acid	Amino acids and derivatives	Amino acids and derivatives	503-49-1	1.25281	2.40799
5-Hydroxy-L-tryptophan	Amino acids and derivatives	Amino acids and derivatives	56-69-9	1.11531	2.02852
5-Oxo-L-Proline	Amino acids and derivatives	Amino acids and derivatives	98-79-3	1.24305	4.29053
D-Proline betaine	Amino acids and derivatives	Amino acids and derivatives	1195-94-4	1.06321	2.61512
L-Alanyl-L-Alanine	Amino acids and derivatives	Amino acids and derivatives	1948-31-8	1.18124	3.54411
L-Aspartic acid-O-diglucoside	Amino acids and derivatives	Amino acids and derivatives	-	1.24387	11.6869
L-Aspartyl-L-Phenylalanine	Amino acids and derivatives	Amino acids and derivatives	13433-09-5	1.22202	2.48968
L-Cysteine	Amino acids and derivatives	Amino acids and derivatives	52-90-4	1.2534	36.7169
L-Homomethionine	Amino acids and derivatives	Amino acids and derivatives	25148-30-5	1.25386	71285.9
L-Isoleucyl-L-Aspartate	Amino acids and derivatives	Amino acids and derivatives	-	1.20215	2.1932
L-Proline	Amino acids and derivatives	Amino acids and derivatives	147-85-3	1.2402	3.76268
L-Saccharopine	Amino acids and derivatives	Amino acids and derivatives	997-68-2	1.24195	3.74986
N-Acetyl-L-leucine	Amino acids and derivatives	Amino acids and derivatives	1188-21-2	1.23128	3.49746
N-Acetyl-L-methionine	Amino acids and derivatives	Amino acids and derivatives	65-82-7	1.16636	3.08536
N-Monomethyl-L-arginine	Amino acids and derivatives	Amino acids and derivatives	17035-90-4	1.23214	2.49411
S-(Methyl)glutathione	Amino acids and derivatives	Amino acids and derivatives	2922-56-7	1.17656	2.33971
Naringenin chalcone	Flavonoids	Chalcones	73692-50-9	1.24444	719.037
Butin	Flavonoids	Dihydroflavone	492-14-8	1.0143	3.46544
Eriodictyol-8-C-glucoside-4'-O-glucoside	Flavonoids	Dihydroflavone	-	1.25425	977.381
Naringenin (5,7,4'-Trihydroxyflavanone)	Flavonoids	Dihydroflavone	480-41-1	1.00972	12.1467
Pinobanksin	Flavonoids	Dihydroflavonol	548-82-3	1.08	2.47891
6-C-MethylKaempferol-3-glucoside	Flavonoids	Flavones	-	1.1111	2.35434
Apigenin-6,8-di-C-glucoside (Vicenin-2)	Flavonoids	Flavones	23666-13-9	1.21498	4.82547
Apigenin-7-O-glucoside(Cosmosiin)	Flavonoids	Flavones	578-74-5	1.08977	2.05729
Chrysoeriol-5,7-di-O-glucoside	Flavonoids	Flavones	-	1.25366	1430
Chrysoeriol-6-C-glucoside-4'-O-glucoside	Flavonoids	Flavones	-	1.21544	2.15898
Chrysoeriol-8-C-glucoside (Scoparin)	Flavonoids	Flavones	301-16-6	1.25257	3566.44
Diosmetin-7-O-galactoside	Flavonoids	Flavones	-	1.10595	2.2561
Galangin-7-O-glucoside	Flavonoids	Flavones	-	1.23314	3.24795
Isovitexin-2''-O-(6'''-feruloyl)glucoside	Flavonoids	Flavones	-	1.24977	2032.19
Isovitexin-2''-O-(6'''-p-coumaroyl)glucoside	Flavonoids	Flavones	-	1.03639	4.27002
Luteolin (5,7,3',4'-Tetrahydroxyflavone)	Flavonoids	Flavones	491-70-3	1.12265	2.74175
Luteolin-3'-O-glucoside	Flavonoids	Flavones	5154-41-6	1.14963	2.73742
Luteolin-4'-O-glucoside	Flavonoids	Flavones	6920-38-3	1.23245	3.07508
Luteolin-7,3'-di-O-glucoside	Flavonoids	Flavones	52187-80-1	1.24848	1818.18
Vitexin-7-O-rutinoside	Flavonoids	Flavones	-	1.20456	3.84778
Apigenin-6,8-di-C-arabinoside	Flavonoids	Flavonoid carbonoside	-	1.14542	3.44511
Apigenin-6-C-(2''-glucosyl)arabinoside	Flavonoids	Flavonoid carbonoside	-	1.16088	3.57918
Apigenin-6-C-arabinoside-8-C-xyloside	Flavonoids	Flavonoid carbonoside	-	1.18101	3.53027
Apigenin-6-C-glucoside (Isovitexin)	Flavonoids	Flavonoid carbonoside	29702-25-8	1.17135	3.29667
Apigenin-6-C-xyloside-8-C-arabinoside	Flavonoids	Flavonoid carbonoside	-	1.20349	3.66083
Apigenin-8-C-(2''-glucosyl)arabinoside	Flavonoids	Flavonoid carbonoside	-	1.1988	3.89138
Apigenin-8-C-Glucoside (Vitexin)	Flavonoids	Flavonoid carbonoside	3681-93-4	1.14249	3.41201
Hispidulin-8-C-(2''-O-glucosyl)glucoside	Flavonoids	Flavonoid carbonoside	-	1.00695	2.57266
Isosaponarin(Isovitexin-4'-O-glucoside)	Flavonoids	Flavonoid carbonoside	19416-87-6	1.05948	2.35145
Isoschaftoside	Flavonoids	Flavonoid carbonoside	52012-29-0	1.20664	3.79742
Isovitexin-7-O-glucoside-2''-O-rhamnoside	Flavonoids	Flavonoid carbonoside	-	1.00948	3.29068
Schaftoside	Flavonoids	Flavonoid carbonoside	51938-32-0	1.14986	4.22239
Kaempferol-3-O-glucoside (Astragalin)	Flavonoids	Flavonols	480-10-4	1.05788	2.6383
Quercetin-3-O-(2''-O-galactosyl)glucoside	Flavonoids	Flavonols	56782-99-1	1.25167	2524.85
6''-O-Malonylgenistin	Flavonoids	Isoflavones	51011-05-3	1.08771	3.1981
Genistein-7-O-galactoside	Flavonoids	Isoflavones	-	1.21535	2.88792
Genistein-8-C-glucoside	Flavonoids	Isoflavones	66026-80-0	1.14463	3.0965
1-Methoxyphaseollin	Lignans and Coumarins	Coumarins	157226-48-7	1.19316	2.53051
4-Hydroxycoumarin	Lignans and Coumarins	Coumarins	1076-38-6	1.15173	2.64499
Coumarin O-rutinoside	Lignans and Coumarins	Coumarins	-	1.24945	5.93865
Scopoletin-7-O-glucuronide	Lignans and Coumarins	Coumarins	132752-65-9	1.2484	3.0528
Medioresinol-4'-O-(6'''-acetyl)glucoside	Lignans and Coumarins	Lignans	-	1.22988	2.48944
Secoisolariciresinol 4-O-glucoside	Lignans and Coumarins	Lignans	-	1.25315	1511.74
Syringaresinol-4'-O-(6''-acetyl)glucoside	Lignans and Coumarins	Lignans	-	1.24616	10.4839
Syringaresinol-4'-O-glucoside	Lignans and Coumarins	Lignans	7374-79-0	1.02337	16.7857
5S,8R-DiHODE; (5S,8R,9Z,12Z)-5,8-Dihydroxyoctadeca-9,12-dienoate	Lipids	Free fatty acids	-	1.21539	2.32717
9,10-Epoxyoctadecanoic Acid	Lipids	Free fatty acids	2443-39-2	1.18463	2.05322
1-Linoleoylglycerol-2,3-di-O-glucoside	Lipids	Glycerol ester	-	1.16609	3.3226
1-Linoleoylglycerol-3-O-glucoside	Lipids	Glycerol ester	-	1.17213	2.79528
1-Oleoyl-Sn-Glycerol	Lipids	Glycerol ester	129784-87-8	1.17402	2.72241
1-α-Linolenoyl-glycerol	Lipids	Glycerol ester	-	1.25327	2.03183
1-α-Linolenoyl-glycerol-2,3-di-O-glucoside	Lipids	Glycerol ester	-	1.23309	3.42659
2-Linoleoylglycerol-1-O-glucoside	Lipids	Glycerol ester	-	1.21315	2.47322
2-α-Linolenoyl-glycerol-1,3-di-O-glucoside	Lipids	Glycerol ester	-	1.2279	2.75326
2-α-Linolenoyl-glycerol-1-O-glucoside	Lipids	Glycerol ester	-	1.1583	2.01473
LysoPI 16:0	Lipids	Glycerol ester	-	1.04702	2.79536
LysoPC 14:0	Lipids	LPC	20559-16-4	1.12609	2.20314
LysoPC 16:1	Lipids	LPC	76790-27-7	1.23635	4.3335
LysoPC 16:2	Lipids	LPC	-	1.18752	3.03683
LysoPC 16:2(2n isomer)	Lipids	LPC	-	1.17374	2.66809
LysoPC 16:4	Lipids	LPC	-	1.19956	4.72545
LysoPC 18:0(2n isomer)	Lipids	LPC	-	1.19843	2.56892
LysoPC 18:1	Lipids	LPC	-	1.23299	3.14333
LysoPC 18:1(2n isomer)	Lipids	LPC	-	1.22795	3.18535
LysoPC 19:1	Lipids	LPC	-	1.17333	3.90456
LysoPC 20:1	Lipids	LPC	-	1.07389	2.40426
LysoPC 20:3	Lipids	LPC	1199257-41-4	1.06657	2.11208
LysoPC 22:5	Lipids	LPC	-	1.20356	4.61935
LysoPC 22:6	Lipids	LPC	-	1.16421	2.25075
LysoPE 14:0	Lipids	LPE	-	1.24513	8.48128
LysoPE 14:0(2n isomer)	Lipids	LPE	-	1.25197	54.3383
LysoPE 15:0(2n isomer)	Lipids	LPE	-	1.23668	6.09466
LysoPE 15:1	Lipids	LPE	-	1.24392	4.23378
LysoPE 15:1(2n isomer)	Lipids	LPE	-	1.25054	6.56618
LysoPE 16:0(2n isomer)	Lipids	LPE	-	1.23848	8.02396
LysoPE 16:1	Lipids	LPE	-	1.25092	18.5523
LysoPE 16:1(2n isomer)	Lipids	LPE	-	1.2469	7.42619
LysoPE 16:3	Lipids	LPE	-	1.22114	6.03709
LysoPE 17:0	Lipids	LPE	-	1.16352	5.0663
LysoPE 17:1	Lipids	LPE	-	1.25	23.162
LysoPE 17:1(2n isomer)	Lipids	LPE	-	1.25038	13.2499
LysoPE 18:1	Lipids	LPE	89576-29-4	1.24405	7.2074
LysoPE 18:3(2n isomer)	Lipids	LPE	-	1.22479	2.02176
LysoPE 18:4	Lipids	LPE	-	1.20938	3.00222
LysoPE 20:2(2n isomer)	Lipids	LPE	-	1.17028	2.21091
LysoPE 22:5	Lipids	LPE	-	1.16378	9.42199
Choline Alfoscerate	Lipids	PC	28319-77-9	1.25397	61684.8
2-Deoxyribose-1-phosphate	Nucleotides and derivatives	Nucleotides and derivatives	17210-42-3	1.24278	4.79374
Adenosine 5'-diphosphate	Nucleotides and derivatives	Nucleotides and derivatives	58-64-0	1.24657	2.30653
Adenosine 5'-monophosphate	Nucleotides and derivatives	Nucleotides and derivatives	61-19-8	1.22683	2.96001
Guanosine 5'-monophosphate	Nucleotides and derivatives	Nucleotides and derivatives	85-32-5	1.18426	2.33987
Isopentenyladenine-7-N-glucoside	Nucleotides and derivatives	Nucleotides and derivatives	-	1.25383	27.6339
Nicotinic acid adenine dinucleotide	Nucleotides and derivatives	Nucleotides and derivatives	53-84-9	1.22266	31.7047
Uric acid	Nucleotides and derivatives	Nucleotides and derivatives	69-93-2	1.23983	4.50894
1-Aminocyclopropane-1-carboxylic acid	Organic acids	Organic acids	22059-21-8	1.25424	5758.85
2,3-Dihydroxybenzoic Acid	Organic acids	Organic acids	303-38-8	1.24033	2.55369
2-Hydroxyglutaric Acid	Organic acids	Organic acids	13095-48-2	1.12499	2.31987
2-Hydroxyisocaproic acid	Organic acids	Organic acids	20312-37-2	1.04549	2.37073
2-Isopropylmalic Acid	Organic acids	Organic acids	49601-06-1	1.25361	10.3793
2-Oxoadipic acid	Organic acids	Organic acids	3184-35-8	1.22965	8.85249
2-Propylmalic Acid	Organic acids	Organic acids	-	1.25352	10.3399
3-Isopropylmalic Acid	Organic acids	Organic acids	921-28-8	1.25201	10.1156
3-Methylmalic acid	Organic acids	Organic acids	152204-30-3	1.2243	2.82518
4-Oxopentanoic Acid	Organic acids	Organic acids	123-76-2	1.20064	2.06745
Cis-Aconitic acid	Organic acids	Organic acids	585-84-2	1.07869	2.32518
Citric Acid	Organic acids	Organic acids	77-92-9	1.24588	2.95874
D-Erythronolactone	Organic acids	Organic acids	15667-21-7	1.25026	21.5836
DL-Glyceraldehyde-3-phosphate	Organic acids	Organic acids	591-59-3	1.22032	2.92953
Isocitric Acid	Organic acids	Organic acids	320-77-4	1.2517	2.24684
Muconic acid	Organic acids	Organic acids	1119-72-8	1.2507	3.87877
Phenylpyruvic acid	Organic acids	Organic acids	156-06-9	1.20652	2.41441
Phosphoenolpyruvate	Organic acids	Organic acids	138-08-9	1.19701	4.0579
Quinic Acid	Organic acids	Organic acids	77-95-2	1.24152	2.66809
β-Hydroxyisovaleric acid	Organic acids	Organic acids	625-08-1	1.24606	2.58166
Methyl dioxindole-3-acetate	Others	Others	57061-18-4	1.23641	2.1243
D(+)-Melezitose O-rhamnoside	Others	Saccharides and Alcohols	-	1.21641	3.9701
D-Arabitol	Others	Saccharides and Alcohols	488-82-4	1.19202	5.56319
D-Erythrose-4-phosphate	Others	Saccharides and Alcohols	585-18-2	1.23131	3.57671
D-Fructose-1,6-biphosphate	Others	Saccharides and Alcohols	488-69-7	1.22265	2.4175
D-Glucosamine 1-phosphate	Others	Saccharides and Alcohols	2152-75-2	1.23054	2.20713
D-Glucose 1,6-bisphosphate	Others	Saccharides and Alcohols	10139-18-1	1.23244	5.78409
Dihydroxyacetone phosphate	Others	Saccharides and Alcohols	57-04-5	1.23456	2.7347
D-Lactulose	Others	Saccharides and Alcohols	4618-18-2	1.24388	3.96392
D-Maltose	Others	Saccharides and Alcohols	133-99-3	1.23759	4.28309
D-Melezitose	Others	Saccharides and Alcohols	597-12-6	1.20676	4.347
D-Panose	Others	Saccharides and Alcohols	33401-87-5	1.1805	3.93737
D-Sucrose	Others	Saccharides and Alcohols	57-50-1	1.24	5.45728
D-Trehalose	Others	Saccharides and Alcohols	99-20-7	1.24732	3.61201
Galactinol	Others	Saccharides and Alcohols	3687-64-7	1.24733	7.04888
Gluconic acid	Others	Saccharides and Alcohols	526-95-4	1.25124	6.06424
Isomaltulose	Others	Saccharides and Alcohols	13718-94-0	1.2431	4.53434
Lactobiose	Others	Saccharides and Alcohols	63-42-3	1.24796	4.65378
Melibiose	Others	Saccharides and Alcohols	585-99-9	1.25214	4.97762
Nystose	Others	Saccharides and Alcohols	13133-07-8	1.05721	3.90293
Raffinose	Others	Saccharides and Alcohols	512-69-6	1.1612	4.79762
Ribitol	Others	Saccharides and Alcohols	488-81-3	1.17885	3.75628
Sorbitol-6-phosphate	Others	Saccharides and Alcohols	20479-58-7	1.25223	7.75411
Stachyose	Others	Saccharides and Alcohols	470-55-3	1.15828	3.3816
Trehalose 6-phosphate	Others	Saccharides and Alcohols	4484-88-2	1.18907	2.56441
Turanose	Others	Saccharides and Alcohols	547-25-1	1.25179	26.4631
4-Pyridoxic acid	Others	Vitamin	82-82-6	1.17281	2.62465
4-Pyridoxic acid-O-glucoside	Others	Vitamin	-	1.25104	2.22832
L-Ascorbic acid (Vitamin C)	Others	Vitamin	50-81-7	1.25409	26577.4
1,3-O-Di-p-Coumaroylglycerol	Phenolic acids	Phenolic acids	-	1.18535	7.14183
1-Feruloyl-sn-glycerol	Phenolic acids	Phenolic acids	-	1.16329	2.40491
1-O-Feruloylquinic acid	Phenolic acids	Phenolic acids	-	1.18638	3.10228
1-O-Glucosyl sinapate	Phenolic acids	Phenolic acids	78185-48-5	1.25182	10.5533
1-O-p-Coumaroylquinic acid	Phenolic acids	Phenolic acids	-	1.24474	3.04212
1-O-Sinapoyl-D-glucose	Phenolic acids	Phenolic acids	-	1.24504	3.36225
2-Feruloyl-sn-glycerol	Phenolic acids	Phenolic acids	-	1.2181	2.23542
2-Phenylethanol	Phenolic acids	Phenolic acids	60-12-8	1.24493	3.44026
3,4-Dihydroxybenzoic acid (Protocatechuic acid)	Phenolic acids	Phenolic acids	99-50-3	1.24522	2.99453
3-O-Feruloylquinic acid-O-glucoside	Phenolic acids	Phenolic acids	-	1.23492	2.31349
3-O-p-Coumaroylquinic acid	Phenolic acids	Phenolic acids	87099-71-6	1.24533	7.06308
3-O-p-Coumaroylshikimic acid	Phenolic acids	Phenolic acids	-	1.24797	5.15862
5-O-Feruloyl quinic acid glucoside	Phenolic acids	Phenolic acids	-	1.23455	2.53738
5-O-Feruloylquinic acid	Phenolic acids	Phenolic acids	-	1.25213	1256.47
6-O-Feruloyl-D-glucose	Phenolic acids	Phenolic acids	137887-25-3	1.25321	40825.2
6'-O-Feruloyl-D-sucrose	Phenolic acids	Phenolic acids	118230-77-6	1.05236	3.24918
Benzamide	Phenolic acids	Phenolic acids	55-21-0	1.23776	3.17234
Caffeic aldehyde	Phenolic acids	Phenolic acids	141632-15-7	1.19757	3.29626
Cinnamic acid	Phenolic acids	Phenolic acids	140-10-3	1.14377	5.9358
Coniferin	Phenolic acids	Phenolic acids	531-29-3	1.25334	7388.07
Ferulic acid	Phenolic acids	Phenolic acids	537-98-4	1.1269	2.71078
Methyl sinapate	Phenolic acids	Phenolic acids	20733-94-2	1.24086	15.7745
Neochlorogenic acid (5-O-Caffeoylquinic acid)	Phenolic acids	Phenolic acids	906-33-2	1.25308	7440.96
p-Hydroxyphenyl acetic acid	Phenolic acids	Phenolic acids	156-38-7	1.06096	2.86047
Sinapic acid	Phenolic acids	Phenolic acids	530-59-6	1.21361	10.6893
Syringic acid	Phenolic acids	Phenolic acids	530-57-4	1.06841	6.89326
Terephthalic acid	Phenolic acids	Phenolic acids	100-21-0	1.1335	2.4267
Trans-5-O-(p-Coumaroyl)shikimate	Phenolic acids	Phenolic acids	-	1.24465	5.04582
Trihydroxycinnamoylquinic acid	Phenolic acids	Phenolic acids	-	1.24615	2.21065
3-O-(2-O-Acetyl-glucosyl)oleanolic acid	Terpenoids	Triterpene	-	1.22503	3.62282
N-Methyltryptamine	Alkaloids	Alkaloids	61-49-4	1.24885	0.25242
Trigonelline	Alkaloids	Alkaloids	535-83-1	1.24493	0.396393
N-Caffeoylputrescine	Alkaloids	Phenolamine	29554-26-5	1.20441	0.355409
N-Feruloyl-Cadaverine	Alkaloids	Phenolamine	-	1.25315	0.219805
N-Feruloylhydroxyputrescine	Alkaloids	Phenolamine	-	1.20839	0.44943
N-Feruloylputrescine	Alkaloids	Phenolamine	501-13-3	1.24041	0.451683
N-Feruloylserotonin	Alkaloids	Phenolamine	68573-23-9	1.22358	0.439203
3-(2-(Methylamino)ethyl)-1H-indol-5-ol	Alkaloids	Plumerane	1134-01-6	1.24883	0.256357
Serotonin	Alkaloids	Plumerane	50-67-9	1.17412	0.418268
Tryptamine	Alkaloids	Plumerane	61-54-1	1.2326	0.191382
4-Hydroxy-L-glutamic acid	Amino acids and derivatives	Amino acids and derivatives	3913-68-6	1.13736	0.488682
5-Aminovaleric acid	Amino acids and derivatives	Amino acids and derivatives	660-88-8	1.25337	0.362976
L-Alanyl-L-leucine	Amino acids and derivatives	Amino acids and derivatives	3303-34-2	1.04825	0.388995
L-Aspartic Acid	Amino acids and derivatives	Amino acids and derivatives	56-84-8	1.2463	0.451033
L-Glutamine-O-glycoside	Amino acids and derivatives	Amino acids and derivatives	-	1.20894	0.259219
N-Acetyl-L-threonine	Amino acids and derivatives	Amino acids and derivatives	17093-74-2	1.23599	0.385398
N-Formyl-L-Methionine	Amino acids and derivatives	Amino acids and derivatives	4289-98-9	1.11675	0.441169
3',4',7-Trihydroxyflavone	Flavonoids	Flavones	2150-11-0	1.18722	0.361143
Chrysoeriol-7-O-rutinoside	Flavonoids	Flavones	-	1.21358	0.226235
Diosmetin-7-O-Neohesperidoside (Neodiosmin)	Flavonoids	Flavones	38665-01-9	1.13052	0.345199
Hispidulin-7-O-(6''-O-p-Coumaroyl)Glucoside	Flavonoids	Flavones	-	1.14654	0.311833
Tricin-5-O-guaiacylglycerol	Flavonoids	Flavones	-	1.05429	0.244608
3-O-Methylquercetin	Flavonoids	Flavonols	1486-70-0	1.245	0.135657
Esculetin-7-O-glucoside	Lignans and Coumarins	Coumarins	-	1.0473	0.38888
Fraxetin (7,8-Dihydroxy-6-methoxycoumarin)	Lignans and Coumarins	Coumarins	574-84-5	1.11562	0.458083
Isoscopoletin (6-Hydroxy-7-Methoxycoumarin)	Lignans and Coumarins	Coumarins	776-86-3	1.10343	0.438182
Scopoletin-7-O-glucoside (Scopolin)	Lignans and Coumarins	Coumarins	531-44-2	1.16191	0.398686
(8'R,7'S)-(-)-8-Hydroxy-α-conidendrin	Lignans and Coumarins	Lignans	-	1.14051	0.400373
Pinoresinol-4-O-glucoside	Lignans and Coumarins	Lignans	41607-20-9	1.21268	0.472688
12-Oxo-phytodienoic acid	Lipids	Free fatty acids	85551-10-6	1.06244	0.446372
13(S)-HODE;13(S)-Hydroxyoctadeca-9Z,11E-dienoic acid	Lipids	Free fatty acids	10219-69-9	1.15322	0.378483
13S-Hydroxy-9Z,11E,15Z-octadecatrienoic acid	Lipids	Free fatty acids	87984-82-5	1.1502	0.388451
4-Oxo-9Z,11Z,13E,15E-Octadecatetraenoic Acid	Lipids	Free fatty acids	-	1.06841	0.415022
9(10)-EpOME;(9R,10S)-(12Z)-9,10-Epoxyoctadecenoic acid	Lipids	Free fatty acids	16833-56-0	1.05379	0.474696
9,10-Dihydroxy-12,13-epoxyoctadecanoic acid	Lipids	Free fatty acids	-	1.24481	0.437529
9,12-Octadecadien-6-Ynoic Acid	Lipids	Free fatty acids	61481-29-6	1.11216	0.443594
9-Hydroperoxy-10E,12,15Z-octadecatrienoic acid	Lipids	Free fatty acids	111004-08-1	1.14061	0.484967
9-Hydroxy-13-oxo-10-octadecenoic Acid	Lipids	Free fatty acids	-	1.12319	0.426358
9S-Hydroperoxy-10E,12Z-octadecadienoic acid	Lipids	Free fatty acids	5502-91-0	1.15683	0.45399
9S-Hydroxy-10E,12Z-octadecadienoic acid	Lipids	Free fatty acids	15514-85-9	1.16015	0.381409
Arachidonic Acid	Lipids	Free fatty acids	506-32-1	1.05855	0.44139
Cis-5,8,11,14,17-Eicosapentaenoic Acid	Lipids	Free fatty acids	10417-94-4	1.16759	0.295012
Dihomo-gamma-linolenic acid; (8Z,11Z,14Z)-Icosatrienoic acid	Lipids	Free fatty acids	1783-84-2	1.09401	0.457125
Punicic acid (9Z,11E,13Z-octadecatrienoic acid)	Lipids	Free fatty acids	544-72-9	1.11781	0.475565
1-Stearidonoyl-Glycerol	Lipids	Glycerol ester	-	1.24122	0.29577
LysoPC 16:0	Lipids	LPC	17364-16-8	1.24294	0.424411
LysoPC 18:0	Lipids	LPC	19420-57-6	1.24561	0.448683
LysoPE 20:5	Lipids	LPE	-	1.08207	0.400187
2'-Deoxyinosine-5'-monophosphate	Nucleotides and derivatives	Nucleotides and derivatives	3393-18-8	1.25409	2.3908e-06
Adenine	Nucleotides and derivatives	Nucleotides and derivatives	73-24-5	1.23335	0.475195
Guanine	Nucleotides and derivatives	Nucleotides and derivatives	73-40-5	1.2156	0.302595
Uracil	Nucleotides and derivatives	Nucleotides and derivatives	66-22-8	1.20619	0.461682
Uridine	Nucleotides and derivatives	Nucleotides and derivatives	58-96-8	1.17836	0.381668
Xanthine	Nucleotides and derivatives	Nucleotides and derivatives	69-89-6	1.24659	0.298353
Xanthosine	Nucleotides and derivatives	Nucleotides and derivatives	146-80-5	1.206	0.422131
(-)-Jasmonoyl-L-Isoleucine	Organic acids	Organic acids	120330-93-0	1.25386	0.291482
2-Hydroxyhexadecanoic acid	Organic acids	Organic acids	764-67-0	1.25427	0.201321
3-Hydroxypropanoic acid	Organic acids	Organic acids	503-66-2	1.15049	0.445131
3-Ureidopropionic Acid	Organic acids	Organic acids	462-88-4	1.24693	0.430042
4-Guanidinobutyric acid	Organic acids	Organic acids	463-00-3	1.07252	0.37265
9-Oxononanoic acid	Organic acids	Organic acids	2553-17-5	1.25369	0.360808
Fumaric acid	Organic acids	Organic acids	110-17-8	1.23957	0.341547
Jasmonic acid	Organic acids	Organic acids	77026-92-7	1.25385	0.441584
Phthalic acid	Organic acids	Organic acids	88-99-3	1.22096	0.450177
D-Threonic Acid	Others	Saccharides and Alcohols	3909-12-4	1.25221	0.404225
N-Acetyl-D-mannosamine	Others	Saccharides and Alcohols	7772-94-3	1.06926	0.38662
1-O-Gentisoyl-D-glucoside	Phenolic acids	Phenolic acids	23445-11-6	1.20567	0.374704
1-O-Salicyl-D-glucose	Phenolic acids	Phenolic acids	60517-74-0	1.24887	0.355923
2-Hydroxybenzaldehyde (Salicylaldehyde)	Phenolic acids	Phenolic acids	90-02-8	1.23832	0.44568
4-Hydroxy-3-methoxymandelate	Phenolic acids	Phenolic acids	55-10-7	1.24121	0.24072
4-Methoxycinnamic acid	Phenolic acids	Phenolic acids	830-09-1	1.0287	0.288554
5'-Glucosyloxyjasmanic acid	Phenolic acids	Phenolic acids	-	1.19035	0.455842
5-O-p-Coumaroylshikimic acid O-glucoside	Phenolic acids	Phenolic acids	-	1.25415	0.000160745
Arbutin	Phenolic acids	Phenolic acids	497-76-7	1.23957	0.464205
Benzoylmalic acid	Phenolic acids	Phenolic acids	22138-51-8	1.25176	0.267856
Feruloyl syringic acid	Phenolic acids	Phenolic acids	-	1.19418	0.400899
p-Coumaric acid methyl ester	Phenolic acids	Phenolic acids	3943-97-3	1.0539	0.261016
Protocatechuic acid-4-O-glucoside	Phenolic acids	Phenolic acids	-	1.23579	0.284609
1-O-Galloyl-D-glucose	Tannins	Tannin	58511-73-2	1.23004	0.443726

## Sheet: 4x root
Compounds	Class I	Class II	CAS	VIP	Fold_Change
10-Formyltetrahydrofuran	Alkaloids	Alkaloids	2800-34-2	1.25525	3.26493
Cis-N-Feruloyltyramine	Alkaloids	Alkaloids	80510-09-4	1.21273	3.831
Coixol; 6-Methoxy-2-benzoxazolinone; MBOA	Alkaloids	Alkaloids	532-91-2	1.17758	3.60782
Ergotamine	Alkaloids	Alkaloids	113-15-5	1.20637	2.33555
Phenethylamine	Alkaloids	Alkaloids	64-04-0	1.09604	2.13231
Diferuloylcadaverine	Alkaloids	Phenolamine	-	1.25412	3.88237
N-(4'-O-glycosyl)-feruloyl agmatine	Alkaloids	Phenolamine	-	1.26197	915.552
N-(4'-O-glycosyl)-p-coumaroyl agmatine	Alkaloids	Phenolamine	-	1.25801	6.43072
N,N'-Diferuloylputrescine	Alkaloids	Phenolamine	42369-86-8	1.24705	4.685
N-Feruloylagmatine	Alkaloids	Phenolamine	-	1.26087	5.25146
N-Feruloylserotonin	Alkaloids	Phenolamine	68573-23-9	1.22049	10.7684
N-Feruloyltyramine	Alkaloids	Phenolamine	66648-43-9	1.2136	4.06453
N-p-Coumaroyl-N'-feruloylputrescine	Alkaloids	Phenolamine	380302-96-5	1.25247	2.6429
p-Coumaroylferuloylcadaverine	Alkaloids	Phenolamine	-	1.25214	4.22127
Sinapoylagmatine	Alkaloids	Phenolamine	-	1.2632	3.25449
5-Oxo-L-Proline	Amino acids and derivatives	Amino acids and derivatives	98-79-3	1.16456	2.63923
L-Alanyl-L-Alanine	Amino acids and derivatives	Amino acids and derivatives	1948-31-8	1.18679	2.17973
L-Aspartic acid-O-diglucoside	Amino acids and derivatives	Amino acids and derivatives	-	1.25989	8.18721
L-Aspartyl-L-Phenylalanine	Amino acids and derivatives	Amino acids and derivatives	13433-09-5	1.20078	2.20606
L-Cysteine	Amino acids and derivatives	Amino acids and derivatives	52-90-4	1.26682	26.9533
L-Homomethionine	Amino acids and derivatives	Amino acids and derivatives	25148-30-5	1.26826	86834.8
L-Isoleucyl-L-Aspartate	Amino acids and derivatives	Amino acids and derivatives	-	1.25805	2.19327
L-Proline	Amino acids and derivatives	Amino acids and derivatives	147-85-3	1.24948	5.14277
L-Valyl-L-Phenylalanine	Amino acids and derivatives	Amino acids and derivatives	3918-92-1	1.26815	34063.7
S-(Methyl)glutathione	Amino acids and derivatives	Amino acids and derivatives	2922-56-7	1.11078	3.43931
Chrysoeriol-7-O-(6''-malonyl)glucoside	Flavonoids	Flavones	-	1.11907	2.23996
Chrysoeriol-7-O-rutinoside	Flavonoids	Flavones	-	1.21923	5.05218
Diosmetin-7-O-(6''-malonyl)glucoside	Flavonoids	Flavones	-	1.1728	2.44083
Diosmetin-7-O-glucuronide	Flavonoids	Flavones	35110-20-4	1.25468	4.02948
Diosmetin-7-O-Neohesperidoside (Neodiosmin)	Flavonoids	Flavones	38665-01-9	1.23833	6.88372
Diosmetin-7-O-rutinoside (Diosmin)	Flavonoids	Flavones	520-27-4	1.2095	3.70532
Hispidulin-7-O-(6''-O-p-Coumaroyl)Glucoside	Flavonoids	Flavones	-	1.25819	6.67988
Luteolin-7-O-neohesperidoside (Lonicerin)	Flavonoids	Flavones	25694-72-8	1.25075	7.19805
Luteolin-7-O-rutinoside	Flavonoids	Flavones	3563-98-2	1.25884	7.33308
Tricin-7-O-(6''-Malonyl)Glucoside	Flavonoids	Flavones	-	1.17809	3.99679
Tricin-7-O-(6''-O-malonyl)glucoside	Flavonoids	Flavones	-	1.22449	4.34754
Tricin-7-O-neohesperidoside	Flavonoids	Flavones	53766-40-8	1.23996	5.88368
Tricin-7-O-rutinoside	Flavonoids	Flavones	-	1.22831	4.12652
Vitexin-7-O-rutinoside	Flavonoids	Flavones	-	1.02406	13.1432
Apigenin-6,8-di-C-arabinoside	Flavonoids	Flavonoid carbonoside	-	1.22823	3.17767
Apigenin-6-C-(2''-glucosyl)arabinoside	Flavonoids	Flavonoid carbonoside	-	1.25502	2.83656
Apigenin-6-C-(2''-glucuronyl)xyloside	Flavonoids	Flavonoid carbonoside	-	1.13903	3.54994
Apigenin-6-C-arabinoside-8-C-xyloside	Flavonoids	Flavonoid carbonoside	-	1.23771	3.75982
Apigenin-6-C-xyloside-8-C-arabinoside	Flavonoids	Flavonoid carbonoside	-	1.26818	3841.48
Apigenin-8-C-(2''-glucosyl)arabinoside	Flavonoids	Flavonoid carbonoside	-	1.2564	3.04074
Diosmetin-8-C-(2''-O-rhamnosyl)glucoside	Flavonoids	Flavonoid carbonoside	98891-92-0	1.2464	6.83881
Hispidulin-8-C-(2''-O-glucosyl)glucoside	Flavonoids	Flavonoid carbonoside	-	1.16343	3.83712
Isoschaftoside	Flavonoids	Flavonoid carbonoside	52012-29-0	1.25823	2.96314
Isovitexin-2''-O-rhamnoside	Flavonoids	Flavonoid carbonoside	-	1.12429	4.62028
Orientin-7-O-glucoside	Flavonoids	Flavonoid carbonoside	-	1.26816	3258.67
Vitexin-2''-O-rhamnoside	Flavonoids	Flavonoid carbonoside	64820-99-1	1.10604	3.85124
Kaempferol-3-O-robinobioside(Biorobin)	Flavonoids	Flavonols	17297-56-2	1.25247	7.0262
Quercetin-3-O-glucuronide	Flavonoids	Flavonols	22688-79-5	1.25761	4.23258
1-Methoxyphaseollin	Lignans and Coumarins	Coumarins	157226-48-7	1.11521	2.0643
Coumarin O-rutinoside	Lignans and Coumarins	Coumarins	-	1.248	6.94828
O-Feruloyl 3-hydroxycoumarin	Lignans and Coumarins	Coumarins	-	1.24508	2.04086
Scoparone	Lignans and Coumarins	Coumarins	120-08-1	1.20817	4.45533
Scopoletin-7-O-glucuronide	Lignans and Coumarins	Coumarins	132752-65-9	1.26062	2.46327
Isohydroxymatairesinol	Lignans and Coumarins	Lignans	-	1.17195	2.36471
Pinoresinol	Lignans and Coumarins	Lignans	487-36-5	1.01004	2.88174
Syringaresinol	Lignans and Coumarins	Lignans	21453-69-0	1.14314	3.6989
Syringaresinol-4'-O-(6''-acetyl)glucoside	Lignans and Coumarins	Lignans	-	1.24501	2.8128
5S,8R-DiHODE; (5S,8R,9Z,12Z)-5,8-Dihydroxyoctadeca-9,12-dienoate	Lipids	Free fatty acids	-	1.26795	5.39735
9,10-Epoxyoctadecanoic Acid	Lipids	Free fatty acids	2443-39-2	1.2496	3.97092
1-Oleoyl-Sn-Glycerol	Lipids	Glycerol ester	129784-87-8	1.26171	2.98317
1-α-Linolenoyl-glycerol-2,3-di-O-glucoside	Lipids	Glycerol ester	-	1.21959	2.74111
1-α-Linolenoyl-glycerol-3-O-glucoside	Lipids	Glycerol ester	-	1.22773	2.29793
2-α-Linolenoyl-glycerol-1,3-di-O-glucoside	Lipids	Glycerol ester	-	1.20839	2.84951
2-α-Linolenoyl-glycerol-1-O-glucoside	Lipids	Glycerol ester	-	1.19188	2.19833
LysoPC 14:0	Lipids	LPC	20559-16-4	1.2391	4.59491
LysoPC 15:0	Lipids	LPC	108273-89-8	1.16776	2.4361
LysoPC 16:1	Lipids	LPC	76790-27-7	1.2407	4.3251
LysoPC 16:1(2n isomer)	Lipids	LPC	-	1.25733	3.12556
LysoPC 16:2	Lipids	LPC	-	1.22964	4.40572
LysoPC 16:2(2n isomer)	Lipids	LPC	-	1.21765	4.15744
LysoPC 17:2	Lipids	LPC	-	1.18436	2.00399
LysoPC 18:1	Lipids	LPC	-	1.19377	2.54702
LysoPC 18:1(2n isomer)	Lipids	LPC	-	1.22353	2.5627
LysoPC 18:4	Lipids	LPC	-	1.08065	2.06542
LysoPC 19:0	Lipids	LPC	108273-88-7	1.1155	2.93257
LysoPC 19:1	Lipids	LPC	-	1.21704	3.09206
LysoPC 19:2(2n isomer)	Lipids	LPC	-	1.11614	2.06207
LysoPC 20:0	Lipids	LPC	108341-80-6	1.02328	9.65323
LysoPC 20:1	Lipids	LPC	-	1.10291	2.1925
LysoPC 20:2(2n isomer)	Lipids	LPC	-	1.20506	2.64344
LysoPC 20:3	Lipids	LPC	1199257-41-4	1.21336	2.87052
LysoPC 22:6	Lipids	LPC	-	1.19046	2.63982
LysoPE 14:0	Lipids	LPE	-	1.26412	6.18795
LysoPE 14:0(2n isomer)	Lipids	LPE	-	1.26605	42.511
LysoPE 15:0(2n isomer)	Lipids	LPE	-	1.25508	7.40809
LysoPE 15:1	Lipids	LPE	-	1.25033	3.5725
LysoPE 15:1(2n isomer)	Lipids	LPE	-	1.25634	7.42991
LysoPE 16:0(2n isomer)	Lipids	LPE	-	1.2608	6.15485
LysoPE 16:1	Lipids	LPE	-	1.26517	15.5128
LysoPE 16:1(2n isomer)	Lipids	LPE	-	1.25274	8.39167
LysoPE 16:3	Lipids	LPE	-	1.22047	2.99063
LysoPE 17:0	Lipids	LPE	-	1.2003	3.02147
LysoPE 17:1	Lipids	LPE	-	1.25817	7.67681
LysoPE 17:1(2n isomer)	Lipids	LPE	-	1.25767	11.3943
LysoPE 18:1	Lipids	LPE	89576-29-4	1.26611	7.03752
LysoPE 18:4	Lipids	LPE	-	1.19199	2.48064
LysoPE 20:2(2n isomer)	Lipids	LPE	-	1.24712	3.42122
Choline Alfoscerate	Lipids	PC	28319-77-9	1.11601	130.122
2-Deoxyribose-1-phosphate	Nucleotides and derivatives	Nucleotides and derivatives	17210-42-3	1.24906	2.03359
Adenosine 5'-monophosphate	Nucleotides and derivatives	Nucleotides and derivatives	61-19-8	1.16063	4.39434
Guanosine 3',5'-cyclic monophosphate	Nucleotides and derivatives	Nucleotides and derivatives	7665-99-8	1.19744	3.9161
Guanosine 5'-monophosphate	Nucleotides and derivatives	Nucleotides and derivatives	85-32-5	1.0798	3.43189
Isopentenyladenine-7-N-glucoside	Nucleotides and derivatives	Nucleotides and derivatives	-	1.26769	17.4807
1-Aminocyclopropane-1-carboxylic acid	Organic acids	Organic acids	22059-21-8	1.2675	6143.07
2,2-Dimethylsuccinic acid	Organic acids	Organic acids	597-43-3	1.18161	2.33291
2-Isopropylmalic Acid	Organic acids	Organic acids	49601-06-1	1.26486	16.1749
2-Oxoadipic acid	Organic acids	Organic acids	3184-35-8	1.23212	2.56573
2-Propylmalic Acid	Organic acids	Organic acids	-	1.2662	16.6281
3-Hydroxybutyric acid	Organic acids	Organic acids	300-85-6	1.26485	3.7265
3-Isopropylmalic Acid	Organic acids	Organic acids	921-28-8	1.26572	15.8521
Cis-Aconitic acid	Organic acids	Organic acids	585-84-2	1.1331	2.06645
D-Erythronolactone	Organic acids	Organic acids	15667-21-7	1.26794	11.8427
DL-Glyceraldehyde-3-phosphate	Organic acids	Organic acids	591-59-3	1.24072	4.28142
Muconic acid	Organic acids	Organic acids	1119-72-8	1.25688	2.94027
Phosphoenolpyruvate	Organic acids	Organic acids	138-08-9	1.22343	8.0799
Succinic semialdehyde	Organic acids	Organic acids	692-29-5	1.26439	4.4722
D-(-)-Threose	Others	Saccharides and Alcohols	95-43-2	1.25952	2.13967
D(+)-Melezitose O-rhamnoside	Others	Saccharides and Alcohols	-	1.22938	3.74186
D-Arabinose	Others	Saccharides and Alcohols	10323-20-3	1.22931	2.21186
D-Fructose	Others	Saccharides and Alcohols	7660-25-5	1.25907	2.49639
D-Glucosamine 1-phosphate	Others	Saccharides and Alcohols	2152-75-2	1.25235	2.44106
D-Glucose	Others	Saccharides and Alcohols	14431-43-7	1.26318	2.44687
D-Glucose 1,6-bisphosphate	Others	Saccharides and Alcohols	10139-18-1	1.26478	4.02102
Dihydroxyacetone phosphate	Others	Saccharides and Alcohols	57-04-5	1.25229	3.2864
D-Lactulose	Others	Saccharides and Alcohols	4618-18-2	1.09419	2.32385
D-Melezitose	Others	Saccharides and Alcohols	597-12-6	1.1682	2.21215
D-Panose	Others	Saccharides and Alcohols	33401-87-5	1.23737	3.37683
D-Sedoheptuiose 7-phosphate	Others	Saccharides and Alcohols	2646-35-7	1.25641	2.48728
D-Sucrose	Others	Saccharides and Alcohols	57-50-1	1.24937	2.47776
Galactinol	Others	Saccharides and Alcohols	3687-64-7	1.25603	2.08354
Glucarate O-Phosphoric acid	Others	Saccharides and Alcohols	-	1.2584	2.36087
Isomaltulose	Others	Saccharides and Alcohols	13718-94-0	1.11073	2.05125
Melibiose	Others	Saccharides and Alcohols	585-99-9	1.20613	2.23874
Raffinose	Others	Saccharides and Alcohols	512-69-6	1.17581	3.39202
Sorbitol-6-phosphate	Others	Saccharides and Alcohols	20479-58-7	1.26664	13.9123
Stachyose	Others	Saccharides and Alcohols	470-55-3	1.12723	2.68117
Turanose	Others	Saccharides and Alcohols	547-25-1	1.26674	18.0131
Xylitol	Others	Saccharides and Alcohols	87-99-0	1.21016	2.34543
4-Pyridoxic acid-O-glucoside	Others	Vitamin	-	1.22843	2.01644
Pyridoxine	Others	Vitamin	65-23-6	1.02595	2.80442
1-O-Feruloylquinic acid	Phenolic acids	Phenolic acids	-	1.24703	2.51317
1-O-Glucosyl sinapate	Phenolic acids	Phenolic acids	78185-48-5	1.25131	3.48281
1-O-Sinapoyl-D-glucose	Phenolic acids	Phenolic acids	-	1.24595	2.03228
3-O-p-Coumaroylquinic acid	Phenolic acids	Phenolic acids	87099-71-6	1.23833	4.858
3-O-p-Coumaroylshikimic acid	Phenolic acids	Phenolic acids	-	1.20113	4.28664
5-O-Feruloylquinic acid	Phenolic acids	Phenolic acids	-	1.24049	6.73955
5-O-p-Coumaroylquinic acid O-glucoside	Phenolic acids	Phenolic acids	-	1.01737	9.96016
Benzamide	Phenolic acids	Phenolic acids	55-21-0	1.1449	2.12796
Ferulic acid	Phenolic acids	Phenolic acids	537-98-4	1.20955	2.44171
Furanofructosyl-α-D-(6-mustard acyl)glucoside	Phenolic acids	Phenolic acids	-	1.24907	8.04591
Glucosyringic Acid	Phenolic acids	Phenolic acids	-	1.26163	2.34108
Methyl sinapate	Phenolic acids	Phenolic acids	20733-94-2	1.19262	2.76531
Sinapic acid	Phenolic acids	Phenolic acids	530-59-6	1.23002	4.54713
Terephthalic acid	Phenolic acids	Phenolic acids	100-21-0	1.15283	2.08038
Trans-5-O-(p-Coumaroyl)shikimate	Phenolic acids	Phenolic acids	-	1.24307	3.9958
Vanillic acid	Phenolic acids	Phenolic acids	121-34-6	1.24495	2.13722
Gallic acid-4-O-(6'''-feruloyl)sophoroside	Tannins	Tannin	-	1.20552	3.37412
3-O-(2-O-Acetyl-glucosyl)oleanolic acid	Terpenoids	Triterpene	-	1.2399	3.77309
Trigonelline	Alkaloids	Alkaloids	535-83-1	1.2447	0.496788
N-Caffeoylputrescine	Alkaloids	Phenolamine	29554-26-5	1.23544	0.297345
N-Feruloyl-Cadaverine	Alkaloids	Phenolamine	-	1.25214	0.420933
p-Coumaroylputrescine	Alkaloids	Phenolamine	34136-53-3	1.25037	0.419628
3-(2-(Methylamino)ethyl)-1H-indol-5-ol	Alkaloids	Plumerane	1134-01-6	1.22981	0.201534
3-Indolepropionic acid	Alkaloids	Plumerane	830-96-6	1.19156	0.241622
Indole	Alkaloids	Plumerane	120-72-9	1.20338	0.480787
Serotonin	Alkaloids	Plumerane	50-67-9	1.26338	0.208346
Tryptamine	Alkaloids	Plumerane	61-54-1	1.26255	0.182485
4-Hydroxy-L-glutamic acid	Amino acids and derivatives	Amino acids and derivatives	3913-68-6	1.24577	0.350468
5-Aminovaleric acid	Amino acids and derivatives	Amino acids and derivatives	660-88-8	1.26096	0.459347
L-Aspartic Acid	Amino acids and derivatives	Amino acids and derivatives	56-84-8	1.2632	0.463002
L-Glutamine-O-glycoside	Amino acids and derivatives	Amino acids and derivatives	-	1.10466	0.448847
N-Formyl-L-Methionine	Amino acids and derivatives	Amino acids and derivatives	4289-98-9	1.26167	0.190384
Nicotianamine	Amino acids and derivatives	Amino acids and derivatives	34441-14-0	1.22557	0.495664
Pipecolic acid	Amino acids and derivatives	Amino acids and derivatives	4043-87-2	1.2507	0.45989
Eriodictyol-7-O-glucoside	Flavonoids	Dihydroflavone	38965-51-4	1.10581	0.261079
Apigenin-7,4'-dimethyl ether	Flavonoids	Flavones	5128-44-9	1.01634	0.472257
Saponarin-4'-O-glucoside	Flavonoids	Flavones	-	1.05865	0.351068
3-O-Methylquercetin	Flavonoids	Flavonols	1486-70-0	1.22055	0.423332
Kaempferol-7-O-glucuronide	Flavonoids	Flavonols	-	1.23814	0.4285
Coumarin	Lignans and Coumarins	Coumarins	91-64-5	1.17947	0.401436
Isoscopoletin (6-Hydroxy-7-Methoxycoumarin)	Lignans and Coumarins	Coumarins	776-86-3	1.26776	7.7535e-05
Scopoletin-7-O-glucoside (Scopolin)	Lignans and Coumarins	Coumarins	531-44-2	1.2592	0.208737
Pinoresinol-4-O-glucoside	Lignans and Coumarins	Lignans	41607-20-9	1.26614	0.404884
Arachidonic Acid	Lipids	Free fatty acids	506-32-1	1.26041	0.465073
Cis-5,8,11,14,17-Eicosapentaenoic Acid	Lipids	Free fatty acids	10417-94-4	1.25859	0.260149
Methyl 7,10-hexadecadienoate	Lipids	Free fatty acids	-	1.2648	0.35714
1-Stearidonoyl-Glycerol	Lipids	Glycerol ester	-	1.25086	0.398983
LysoPC 15:1	Lipids	LPC	-	1.23946	0.398442
LysoPE 20:5	Lipids	LPE	-	1.15952	0.399343
2'-Deoxyinosine-5'-monophosphate	Nucleotides and derivatives	Nucleotides and derivatives	3393-18-8	1.26808	5.57678e-06
2'-Deoxyuridine	Nucleotides and derivatives	Nucleotides and derivatives	951-78-0	1.26613	0.17536
5-Methylcytosine	Nucleotides and derivatives	Nucleotides and derivatives	554-01-8	1.24601	0.402485
Guanine	Nucleotides and derivatives	Nucleotides and derivatives	73-40-5	1.17978	0.350911
Thymidine	Nucleotides and derivatives	Nucleotides and derivatives	50-89-5	1.26713	0.356378
Thymine	Nucleotides and derivatives	Nucleotides and derivatives	65-71-4	1.18105	0.17533
Uracil	Nucleotides and derivatives	Nucleotides and derivatives	66-22-8	1.24797	0.433096
(-)-Jasmonoyl-L-Isoleucine	Organic acids	Organic acids	120330-93-0	1.26669	0.212215
2-Propylsuccinic acid	Organic acids	Organic acids	618-57-5	1.26125	0.309205
3-Dehydro-L-Threonic Acid	Organic acids	Organic acids	-	1.26714	0.403254
3-Hydroxybenzoic Acid	Organic acids	Organic acids	99-06-9	1.26537	0.213958
3-Hydroxypropanoic acid	Organic acids	Organic acids	503-66-2	1.09915	0.302318
3-Ureidopropionic Acid	Organic acids	Organic acids	462-88-4	1.26316	0.410018
L-Malic acid	Organic acids	Organic acids	97-67-6	1.2678	0.376049
Phthalic acid	Organic acids	Organic acids	88-99-3	1.26593	0.155711
Pimelic acid	Organic acids	Organic acids	111-16-0	1.26477	0.324077
Suberic Acid	Organic acids	Organic acids	505-48-6	1.2261	0.484925
D-Threonic Acid	Others	Saccharides and Alcohols	3909-12-4	1.25033	0.329075
Riboflavin (Vitamin B2)	Others	Vitamin	83-88-5	1.15659	0.352752
1,3,5-Benzenetriol	Phenolic acids	Phenolic acids	108-73-6	1.24724	0.355857
1,3-O-Di-p-Coumaroylglycerol	Phenolic acids	Phenolic acids	-	1.25913	0.108924
1-O-[(E)-Caffeoyl]-D-glucose	Phenolic acids	Phenolic acids	-	1.21033	0.404107
1-O-Feruloyl-3-O-p-Coumaroylglycerol	Phenolic acids	Phenolic acids	-	1.24888	0.260656
1-O-Gentisoyl-D-glucoside	Phenolic acids	Phenolic acids	23445-11-6	1.24342	0.211251
1-O-p-Cumaroylglycerol	Phenolic acids	Phenolic acids	106055-11-2	1.1763	0.499592
1-O-Salicyl-D-glucose	Phenolic acids	Phenolic acids	60517-74-0	1.23873	0.257319
2,6-Dihydroxybenzoic acid	Phenolic acids	Phenolic acids	303-07-1	1.26178	0.097848
2-Hydroxybenzaldehyde (Salicylaldehyde)	Phenolic acids	Phenolic acids	90-02-8	1.26475	0.176377
5'-Glucosyloxyjasmanic acid	Phenolic acids	Phenolic acids	-	1.21578	0.445395
6-O-Caffeoyl-D-glucose	Phenolic acids	Phenolic acids	-	1.23501	0.349201
Cinnamic acid	Phenolic acids	Phenolic acids	140-10-3	1.25231	0.236716
Protocatechuic acid-4-O-glucoside	Phenolic acids	Phenolic acids	-	1.24719	0.184936
